# Supplementary material for: COVID-19 related stress during and one year after the first wave of the pandemic outbreak in China: The role of social support and perceptions of the pandemic
Source: Front Psychiatry. 2022 Dec 1;13:1009810. doi: 10.3389/fpsyt.2022.1009810 (PMC9751691; doi:10.3389/fpsyt.2022.1009810)
Supplement: Supplementary file 2 [file Data_Sheet_2.xlsx]

## Sheet: Sheet1
ID	time point	perceived threat	perceived protection	perceived controllability	PTSD symptoms	intrusive	avoidance	hyperarousal	social support	gender	onechild	age	education	income	career
1	1	3	21	22	0	0	0	0	12	1	1	3	4	1	7
2	1	13	11	17	2	1	0	1	52	1	2	3	4	1	8
3	1	14	18	16	3	1	2	0	61	1	1	2	5	2	4
4	1	21	21	24	7	6	1	0	74	2	2	2	4	2	7
5	1	12	20	20	8	4	1	3	73	2	2	2	4	5	7
6	1	15	19	25	9	3	4	2	63	1	1	3	4	4	7
7	1	19	19	23	14	3	9	2	76	1	1	3	4	4	7
8	1	20	21	23	17	14	2	1	72	1	2	2	4	3	7
9	1	15	21	24	17	4	11	2	72	1	2	2	3	2	11
10	1	18	18	27	17	8	5	4	60	1	2	3	3	2	7
11	1	16	20	26	19	4	11	4	76	1	2	2	4	3	7
12	1	19	19	21	21	11	4	6	75	2	1	3	5	4	6
13	1	15	17	25	22	11	7	4	73	2	2	2	5	3	5
14	1	18	18	22	22	9	9	4	66	2	1	2	4	3	11
15	1	17	21	26	22	9	9	4	69	2	1	2	3	3	11
16	1	4	20	27	26	10	10	6	48	2	2	2	2	2	1
17	1	16	21	21	28	6	15	7	70	1	1	2	4	4	7
18	1	13	21	26	32	8	19	5	72	1	2	1	1	1	4
19	1	17	15	21	34	14	12	8	84	1	2	3	2	3	7
20	1	15	18	24	36	9	16	11	63	1	2	2	3	2	7
21	1	9	20	24	2	0	1	1	64	1	2	2	3	2	1
22	1	13	21	21	8	2	5	1	67	1	2	2	4	1	8
23	1	17	20	16	15	7	6	2	71	2	2	2	4	2	4
24	1	12	21	28	16	7	4	5	64	1	2	2	4	2	4
25	1	13	17	23	19	7	9	3	75	2	2	3	4	3	7
26	1	15	21	28	22	6	9	7	76	2	2	4	4	3	6
27	1	14	19	24	23	11	11	1	71	1	2	3	4	4	7
28	1	13	18	21	24	11	10	3	64	1	1	3	3	3	10
29	1	20	21	18	29	14	10	5	71	2	2	3	4	4	6
30	1	19	21	18	29	14	10	5	71	2	1	3	4	4	6
31	1	18	21	19	6	3	1	2	79	2	1	3	5	4	7
32	1	17	18	22	12	3	6	3	61	2	2	3	4	2	7
33	1	17	20	25	15	8	4	3	71	1	1	3	4	4	7
34	1	10	20	23	21	5	15	1	77	1	2	4	4	3	7
35	1	18	18	21	22	10	8	4	53	1	1	2	4	3	7
36	1	19	18	21	24	14	6	4	69	1	1	3	3	3	7
37	1	17	19	25	26	10	13	3	78	1	2	2	4	4	7
38	1	19	21	18	28	12	9	7	73	2	2	3	4	4	6
39	1	18	18	21	35	14	13	8	64	2	1	2	4	3	7
40	1	17	18	23	37	14	17	6	69	2	1	2	4	2	8
41	1	17	19	22	37	14	15	8	66	2	2	1	3	2	4
42	1	21	21	23	39	15	14	10	81	1	2	2	4	3	5
43	1	20	20	27	46	21	18	7	82	2	1	3	4	4	7
44	1	18	16	20	9	3	3	3	64	2	2	2	4	3	7
45	1	14	18	20	9	4	4	1	62	1	2	2	4	3	7
46	1	7	21	28	14	3	7	4	80	1	1	3	4	5	7
47	1	20	17	22	15	7	6	2	67	2	2	2	4	3	4
48	1	13	17	24	15	6	6	3	70	2	2	1	4	1	4
49	1	8	19	26	19	8	10	1	59	2	2	3	4	2	7
50	1	11	19	18	20	10	8	2	55	2	2	2	4	3	8
51	1	18	17	21	22	5	14	3	67	1	2	4	5	4	7
52	1	17	18	17	24	7	11	6	77	2	2	3	2	3	5
53	1	13	21	25	24	8	10	6	71	2	2	2	3	3	6
54	1	15	18	22	26	9	13	4	58	1	1	3	4	4	7
55	1	19	21	20	30	10	13	7	60	2	2	2	4	1	4
56	1	15	20	21	32	12	12	8	70	1	2	2	4	3	10
57	1	15	21	22	34	11	18	5	61	2	2	3	4	2	1
58	1	15	18	23	37	15	13	9	75	2	2	3	4	4	7
59	1	20	16	19	39	11	21	7	58	2	1	2	4	6	7
60	1	10	21	28	2	0	1	1	78	2	1	4	4	4	7
61	1	12	17	25	11	10	1	0	78	1	2	2	4	2	4
62	1	9	19	22	12	4	4	4	43	1	2	2	3	2	4
63	1	19	21	22	15	6	5	4	68	2	1	3	4	3	8
64	1	12	21	21	18	5	9	4	75	1	1	3	4	3	7
65	1	11	20	28	20	9	6	5	77	2	1	2	5	4	7
66	1	17	21	25	21	12	6	3	82	2	2	2	4	4	7
67	1	18	16	19	21	8	10	3	76	1	1	2	4	3	7
68	1	12	15	23	22	5	13	4	61	2	2	2	4	4	1
69	1	19	19	24	22	9	7	6	60	1	2	3	3	3	1
70	1	17	16	25	25	6	13	6	79	1	2	3	4	2	7
71	1	12	21	24	26	5	14	7	66	1	2	1	4	3	4
72	1	16	18	18	27	11	9	7	71	2	2	2	4	3	8
73	1	18	20	19	29	11	11	7	67	1	2	3	2	3	7
74	1	13	21	18	31	13	10	8	70	1	2	3	4	4	7
75	1	18	19	21	34	17	11	6	60	1	2	4	4	3	7
76	1	10	21	23	5	4	1	0	65	2	1	2	4	6	11
77	1	12	20	20	9	7	0	2	73	1	2	4	4	4	7
78	1	9	21	28	9	3	4	2	79	1	1	3	4	4	8
79	1	7	21	26	11	5	3	3	77	2	2	2	5	5	7
80	1	17	19	22	13	6	3	4	68	1	1	2	4	2	11
81	1	18	19	22	14	8	3	3	68	2	1	2	4	1	11
82	1	12	16	24	15	5	3	7	48	1	2	3	4	3	7
83	1	14	21	22	15	7	5	3	73	1	1	3	4	4	7
84	1	13	17	24	16	8	4	4	62	1	2	3	3	4	1
85	1	17	17	24	21	7	14	0	72	1	2	5	4	3	6
86	1	19	15	20	23	11	9	3	60	1	1	2	4	3	7
87	1	16	18	24	23	6	14	3	72	2	2	4	4	3	1
88	1	13	19	18	23	10	10	3	69	2	2	1	3	1	4
89	1	16	19	23	26	6	15	5	73	1	1	4	4	3	1
90	1	13	18	22	29	9	15	5	66	1	1	2	4	2	7
91	1	19	17	22	29	9	12	8	67	1	1	2	4	2	7
92	1	16	18	19	33	9	17	7	43	2	2	2	4	1	10
93	1	16	17	24	33	12	15	6	74	2	2	3	4	3	7
94	1	18	21	21	37	14	13	10	67	1	2	2	4	4	7
95	1	13	18	22	8	6	2	0	70	1	2	2	4	4	7
96	1	17	20	20	12	4	6	2	76	1	2	3	4	3	8
97	1	12	21	26	16	9	5	2	69	1	2	3	2	3	10
98	1	15	21	23	17	4	6	7	68	1	2	2	4	2	4
99	1	19	18	25	18	9	4	5	64	1	2	2	4	3	7
100	1	14	18	21	18	8	5	5	69	1	1	1	3	2	8
101	1	18	19	25	19	5	10	4	73	1	2	4	4	3	7
102	1	21	19	20	19	12	4	3	79	2	2	3	3	3	7
103	1	15	16	21	20	9	9	2	52	2	1	2	4	1	2
104	1	16	17	22	22	8	8	6	66	1	2	2	3	4	8
105	1	16	19	21	23	12	6	5	60	1	2	4	4	2	8
106	1	14	21	24	23	6	13	4	78	2	2	2	4	4	7
107	1	17	18	23	24	7	11	6	71	2	2	3	4	4	1
108	1	16	20	19	25	8	12	5	68	2	2	2	4	2	11
109	1	13	20	21	26	9	12	5	61	1	2	2	4	2	4
110	1	15	18	22	27	11	10	6	64	2	2	3	4	4	7
111	1	12	19	24	28	12	11	5	63	1	1	2	4	4	4
112	1	8	18	24	32	11	15	6	67	1	1	4	3	3	7
113	1	8	19	19	35	15	13	7	67	1	2	2	4	3	4
114	1	19	15	21	36	15	8	13	59	2	1	3	4	4	11
115	1	14	16	15	36	12	16	8	33	1	2	1	1	1	4
116	1	16	17	21	37	18	10	9	66	2	1	3	4	4	10
117	1	20	17	16	8	6	2	0	58	2	1	3	4	2	8
118	1	16	18	24	11	3	6	2	68	2	2	3	4	1	7
119	1	12	20	24	14	6	2	6	67	2	2	5	2	4	8
120	1	13	19	25	14	8	4	2	66	2	2	3	4	3	7
121	1	19	19	24	15	5	7	3	69	1	1	3	4	3	1
122	1	12	18	21	15	9	5	1	69	1	2	1	4	1	4
123	1	17	21	28	15	3	10	2	72	1	1	3	3	3	7
124	1	15	18	27	18	4	12	2	73	2	2	3	4	3	7
125	1	19	18	17	19	9	6	4	72	2	2	3	3	5	7
126	1	19	20	27	22	6	7	9	76	1	1	2	4	3	7
127	1	11	18	21	22	8	10	4	69	1	2	2	4	2	7
128	1	13	21	20	22	8	11	3	72	1	1	2	4	2	4
129	1	15	21	24	23	10	8	5	68	1	2	1	3	2	4
130	1	14	16	22	24	9	7	8	57	1	2	2	4	2	4
131	1	17	19	22	25	15	6	4	54	2	1	2	4	2	10
132	1	18	21	23	26	15	7	4	69	1	1	2	4	2	11
133	1	11	18	23	27	12	9	6	65	2	2	2	3	3	7
134	1	19	20	18	28	12	12	4	75	2	2	2	4	1	4
135	1	15	17	19	31	9	14	8	66	2	2	1	4	3	4
136	1	17	18	22	32	14	14	4	68	1	2	3	4	4	7
137	1	10	21	25	33	13	12	8	68	1	2	2	3	3	10
138	1	11	16	16	10	2	4	4	47	1	2	1	2	1	4
139	1	15	18	18	10	3	5	2	52	2	1	1	4	2	5
140	1	15	19	25	13	7	3	3	79	1	2	2	4	6	4
141	1	18	17	20	17	6	6	5	66	2	2	2	5	1	5
142	1	15	21	23	19	5	9	5	62	1	1	2	4	3	7
143	1	16	19	23	21	6	11	4	74	2	1	3	4	3	6
144	1	17	21	27	26	13	7	6	75	2	1	2	2	3	7
145	1	17	21	16	27	6	13	8	65	2	1	2	4	3	4
146	1	16	18	23	28	13	10	5	75	2	1	3	4	3	7
147	1	15	21	24	28	14	13	1	71	2	1	3	4	3	5
148	1	13	18	24	29	10	12	7	73	2	2	4	2	2	10
149	1	15	15	26	29	8	11	10	61	1	1	3	4	3	7
150	1	18	19	25	30	7	16	7	57	1	2	2	2	2	10
151	1	17	21	20	31	9	16	6	58	2	1	4	2	2	11
152	1	14	18	25	33	13	13	7	69	1	2	4	4	4	7
153	1	14	20	17	39	9	15	15	56	2	2	4	4	1	8
154	1	13	20	24	11	6	1	4	69	1	2	5	3	4	8
155	1	13	16	18	14	6	3	5	58	2	2	3	4	2	6
156	1	13	17	20	21	10	5	6	73	2	2	1	4	2	4
157	1	10	19	21	21	6	7	8	54	2	2	1	4	2	4
158	1	18	20	24	22	8	9	5	71	2	1	2	4	1	6
159	1	16	20	23	22	8	12	2	60	1	2	2	3	1	10
160	1	13	17	20	24	10	10	4	65	2	2	2	4	2	4
161	1	14	20	23	25	6	15	4	74	1	1	3	4	4	7
162	1	14	20	25	26	7	16	3	69	1	2	3	3	3	7
163	1	19	17	25	26	14	9	3	60	2	2	3	4	4	7
164	1	18	17	23	27	15	5	7	67	2	2	3	5	4	8
165	1	17	19	21	27	8	12	7	69	2	1	1	2	1	4
166	1	13	18	21	28	12	8	8	68	2	2	2	4	4	7
167	1	13	20	26	29	3	24	2	71	2	1	3	4	3	7
168	1	18	19	24	31	14	9	8	61	2	2	4	4	2	8
169	1	17	16	20	37	16	11	10	64	2	1	1	3	3	4
170	1	20	17	22	42	16	13	13	67	2	2	2	4	3	4
171	1	16	21	25	43	17	19	7	61	1	2	2	3	3	7
172	1	19	19	20	14	6	6	2	51	2	2	2	4	1	4
173	1	17	18	19	20	5	12	3	73	1	1	2	3	2	6
174	1	18	20	23	20	6	6	8	38	2	1	2	3	2	8
175	1	19	21	27	20	7	3	10	68	1	2	1	3	2	4
176	1	7	21	21	22	8	8	6	34	2	1	2	4	1	4
177	1	16	20	23	22	10	7	5	64	2	2	2	4	2	10
178	1	11	18	21	22	10	5	7	39	2	2	2	4	2	11
179	1	18	19	17	23	12	7	4	55	2	2	2	4	2	8
180	1	13	20	19	23	9	12	2	61	2	1	2	4	1	6
181	1	16	19	24	24	8	9	7	68	2	1	2	4	2	5
182	1	13	17	20	25	9	10	6	68	2	2	2	4	2	11
183	1	19	15	21	25	8	15	2	57	1	1	1	2	2	11
184	1	16	19	21	26	10	7	9	51	2	2	2	3	2	5
185	1	15	17	20	27	9	12	6	69	2	2	3	4	3	7
186	1	16	19	21	28	11	10	7	69	1	2	2	4	3	7
187	1	10	19	20	28	6	12	10	75	2	1	3	3	2	7
188	1	17	21	19	29	13	8	8	72	2	2	3	4	3	6
189	1	9	15	21	29	4	18	7	62	1	2	4	1	1	2
190	1	17	18	25	30	14	5	11	73	2	1	3	4	4	7
191	1	19	20	26	31	13	8	10	77	1	1	2	4	3	7
192	1	18	20	21	31	10	17	4	72	1	1	3	4	3	7
193	1	18	19	20	32	12	13	7	63	1	2	2	4	2	7
194	1	11	18	21	32	10	14	8	71	1	1	3	4	4	7
195	1	16	19	23	33	13	13	7	58	2	2	1	3	1	4
196	1	21	19	20	33	15	12	6	60	1	1	3	4	3	7
197	1	13	17	19	35	10	16	9	62	2	2	2	4	4	7
198	1	16	21	26	37	17	9	11	68	1	2	2	3	1	4
199	1	19	21	24	42	14	20	8	73	1	1	3	5	4	7
200	1	12	19	23	13	3	2	8	76	2	2	2	4	2	7
201	1	19	15	24	14	6	4	4	68	1	1	3	4	3	7
202	1	12	15	18	16	7	6	3	54	2	2	1	4	2	4
203	1	21	17	21	21	6	8	7	42	1	2	3	4	3	1
204	1	13	19	26	22	10	9	3	78	2	2	3	4	4	7
205	1	17	19	18	22	8	11	3	69	1	1	2	2	2	1
206	1	16	20	24	22	7	9	6	51	2	1	2	4	2	11
207	1	18	21	26	23	9	6	8	61	1	2	3	3	3	7
208	1	21	21	24	23	8	11	4	67	1	1	1	4	2	4
209	1	20	20	24	25	7	12	6	68	1	2	3	4	4	7
210	1	16	14	19	27	11	10	6	64	2	2	3	3	3	7
211	1	18	20	24	27	13	9	5	68	1	2	3	5	2	8
212	1	20	15	24	27	6	19	2	76	1	2	3	4	2	11
213	1	9	19	23	28	7	15	6	70	1	2	3	2	2	7
214	1	18	15	20	28	6	15	7	73	2	2	1	2	2	4
215	1	13	15	21	33	11	12	10	63	2	1	2	4	3	1
216	1	18	20	21	33	13	15	5	69	2	2	3	4	3	10
217	1	18	19	25	34	16	11	7	74	1	2	2	4	2	10
218	1	19	21	23	40	15	13	12	66	1	2	2	4	3	7
219	1	15	18	25	16	6	7	3	68	2	1	2	3	3	7
220	1	7	17	24	17	3	10	4	57	1	2	2	4	1	4
221	1	13	15	19	20	7	6	7	54	2	2	2	4	2	4
222	1	17	16	25	20	8	9	3	56	1	2	3	4	4	7
223	1	20	21	23	21	4	14	3	66	1	1	2	3	2	4
224	1	13	12	20	24	7	8	9	52	2	2	2	4	2	4
225	1	16	17	22	25	7	12	6	59	1	2	2	4	3	8
226	1	20	19	19	26	14	9	3	70	1	2	3	4	3	7
227	1	9	19	24	28	8	10	10	59	2	2	2	3	2	11
228	1	20	17	18	30	12	11	7	80	2	1	3	3	3	8
229	1	16	20	22	31	10	15	6	56	1	2	2	4	3	7
230	1	14	17	20	32	18	9	5	62	2	1	2	4	2	11
231	1	14	19	21	35	14	11	10	68	2	2	1	4	2	4
232	1	14	19	23	37	14	16	7	65	2	2	3	4	3	7
233	1	20	18	23	40	19	9	12	65	1	2	4	3	3	7
234	1	18	20	24	41	17	15	9	73	1	1	3	4	2	7
235	1	19	18	20	45	14	18	13	67	1	2	2	2	2	1
236	1	20	17	20	15	5	5	5	57	1	2	2	2	3	4
237	1	12	17	23	19	6	6	7	58	1	2	2	3	2	6
238	1	18	19	23	20	7	7	6	58	2	2	4	3	2	1
239	1	14	17	24	25	8	12	5	66	1	2	2	4	3	4
240	1	14	19	23	26	9	6	11	56	2	1	1	3	2	4
241	1	20	21	22	27	12	8	7	77	1	1	2	4	3	4
242	1	21	21	19	27	6	17	4	68	2	1	2	4	4	7
243	1	17	19	24	27	13	6	8	69	2	2	1	4	2	4
244	1	16	19	22	28	6	12	10	71	1	2	4	3	2	1
245	1	17	16	22	34	11	14	9	65	2	2	2	4	2	6
246	1	16	14	18	34	7	17	10	69	1	2	1	3	1	2
247	1	12	12	18	35	11	13	11	48	1	2	4	1	1	2
248	1	15	16	22	36	11	16	9	65	2	2	2	4	3	4
249	1	13	19	25	36	11	17	8	74	2	2	2	4	4	7
250	1	15	17	22	37	14	15	8	70	2	2	2	4	4	8
251	1	17	17	25	40	12	20	8	70	1	1	3	3	4	1
252	1	12	18	24	20	11	4	5	72	2	1	2	5	4	5
253	1	16	19	22	26	9	5	12	68	1	1	2	4	4	8
254	1	16	18	23	26	9	6	11	68	2	1	2	4	3	6
255	1	17	20	21	27	5	15	7	65	1	2	3	3	3	1
256	1	20	21	19	28	12	7	9	73	2	1	2	4	4	7
257	1	12	20	23	29	9	15	5	68	1	2	2	4	4	7
258	1	8	18	22	35	11	11	13	62	2	2	2	3	3	7
259	1	18	19	23	36	17	11	8	36	1	2	3	4	3	10
260	1	9	20	27	37	5	28	4	48	1	1	1	4	1	4
261	1	18	21	24	39	14	13	12	53	2	2	2	1	2	10
262	1	16	17	23	39	14	18	7	61	2	2	4	1	2	11
263	1	17	19	20	40	13	15	12	48	1	2	2	3	1	4
264	1	18	15	20	40	13	17	10	47	1	1	3	4	2	7
265	1	15	20	21	41	16	15	10	61	1	2	4	2	2	1
266	1	9	18	21	20	5	11	4	42	2	2	2	4	2	4
267	1	18	19	22	21	4	15	2	58	2	1	2	3	1	11
268	1	18	19	22	23	9	7	7	61	2	2	3	4	2	7
269	1	15	18	19	27	10	8	9	63	2	2	3	3	2	7
270	1	20	18	17	29	11	9	9	62	1	2	2	3	3	7
271	1	14	18	21	30	9	11	10	54	2	2	3	4	3	7
272	1	16	15	20	31	14	10	7	68	2	2	2	4	4	7
273	1	19	18	17	33	15	11	7	70	2	2	2	4	3	7
274	1	9	12	16	36	13	16	7	45	2	1	3	5	4	8
275	1	19	19	20	39	12	16	11	70	1	1	2	5	3	7
276	1	11	20	18	41	15	16	10	56	2	2	2	4	2	4
277	1	14	15	19	41	13	16	12	51	1	1	2	3	1	10
278	1	11	17	21	43	14	17	12	66	1	2	2	4	1	4
279	1	19	19	23	47	18	19	10	59	1	2	3	4	4	7
280	1	19	19	13	49	17	16	16	72	2	1	3	4	3	11
281	1	19	19	21	21	10	7	4	55	1	1	2	4	2	11
282	1	17	19	26	25	8	10	7	67	1	2	2	4	3	4
283	1	15	20	23	27	9	13	5	60	2	2	2	3	4	7
284	1	17	18	22	27	9	8	10	56	1	2	2	4	3	7
285	1	14	18	21	29	13	13	3	68	1	1	3	4	4	7
286	1	17	20	21	29	11	11	7	53	1	1	2	4	3	8
287	1	7	18	24	30	6	20	4	72	1	1	2	4	4	7
288	1	11	13	20	35	12	13	10	66	1	1	2	4	3	7
289	1	17	18	22	39	14	13	12	72	1	2	4	4	4	7
290	1	21	15	19	51	17	18	16	46	1	1	2	4	2	11
291	1	11	17	20	19	8	5	6	67	2	2	2	4	2	11
292	1	15	17	23	27	7	11	9	69	1	2	1	4	4	11
293	1	12	17	21	27	9	13	5	66	1	1	3	4	3	7
294	1	18	20	25	29	11	10	8	74	2	2	3	4	4	7
295	1	11	21	23	29	6	11	12	52	2	2	2	4	2	4
296	1	12	20	19	30	11	12	7	53	1	2	1	2	2	4
297	1	17	19	21	33	17	11	5	65	1	1	2	3	1	4
298	1	18	20	23	34	15	10	9	69	1	1	3	4	3	7
299	1	18	18	26	44	12	24	8	51	1	2	4	3	3	7
300	1	18	18	20	44	21	9	14	64	2	2	4	4	4	7
301	1	13	17	23	22	6	12	4	68	2	1	1	4	2	4
302	1	17	17	23	28	7	10	11	68	2	2	2	3	3	7
303	1	19	21	26	31	15	7	9	62	1	2	2	4	3	7
304	1	17	21	19	32	13	11	8	66	2	1	2	4	2	8
305	1	17	18	24	33	11	13	9	53	1	2	2	2	3	1
306	1	18	19	22	34	11	16	7	63	1	2	2	2	1	1
307	1	17	18	18	35	7	19	9	62	1	2	2	4	3	7
308	1	18	21	23	50	19	19	12	78	2	2	3	3	3	7
309	1	12	16	26	25	6	16	3	64	1	2	2	4	2	4
310	1	9	17	22	27	6	14	7	55	1	2	1	4	1	4
311	1	18	19	23	28	11	10	7	73	1	2	2	4	3	8
312	1	20	20	23	30	15	7	8	71	2	1	3	4	4	7
313	1	17	18	22	32	15	17	0	57	1	1	2	4	2	4
314	1	17	18	20	33	9	14	10	63	1	2	2	3	2	4
315	1	20	17	12	35	11	17	7	68	2	2	2	4	4	7
316	1	19	20	25	36	16	12	8	72	2	2	3	4	4	7
317	1	13	19	25	38	19	11	8	63	2	1	2	4	3	4
318	1	19	17	23	38	11	19	8	62	2	2	3	3	3	7
319	1	16	20	19	42	17	13	12	69	1	1	2	4	3	4
320	1	20	21	20	43	23	7	13	71	2	1	3	4	3	7
321	1	18	20	26	43	19	14	10	73	1	1	3	4	4	7
322	1	17	19	25	51	21	16	14	69	1	1	2	4	4	7
323	1	17	18	25	25	9	8	8	32	2	1	2	4	3	7
324	1	15	19	24	28	9	7	12	63	1	1	2	4	5	8
325	1	14	17	20	28	8	13	7	57	2	1	2	4	1	4
326	1	16	21	18	30	12	11	7	34	1	2	1	2	2	4
327	1	17	17	18	32	14	12	6	56	1	2	2	3	2	4
328	1	20	19	21	34	21	6	7	71	1	1	4	3	3	11
329	1	19	18	15	41	16	10	15	63	2	2	3	4	3	10
330	1	21	19	22	42	19	11	12	77	2	2	2	3	3	7
331	1	17	19	23	57	22	20	15	62	2	1	2	4	3	7
332	1	18	17	23	25	14	6	5	75	2	2	3	4	4	7
333	1	9	18	26	29	7	12	10	57	2	2	5	3	3	9
334	1	17	18	23	33	13	9	11	53	2	2	2	4	2	4
335	1	19	21	19	37	13	13	11	66	1	1	3	2	3	7
336	1	13	16	21	39	16	13	10	55	2	2	4	4	3	6
337	1	11	14	21	40	18	12	10	50	2	1	4	4	4	8
338	1	16	19	22	41	16	16	9	61	1	2	2	4	2	7
339	1	9	17	19	43	17	16	10	55	2	1	2	3	2	7
340	1	20	21	24	44	16	16	12	52	2	2	3	3	2	6
341	1	16	15	11	46	12	18	16	48	1	1	1	4	2	4
342	1	14	17	20	25	8	9	8	68	2	2	2	4	2	7
343	1	14	18	22	31	12	8	11	67	1	1	3	4	3	7
344	1	11	20	23	31	12	10	9	41	2	2	2	4	5	4
345	1	20	21	22	32	8	14	10	69	1	1	1	3	2	4
346	1	18	20	18	36	10	14	12	43	1	1	2	4	1	6
347	1	18	18	23	42	17	18	7	68	1	2	2	2	2	7
348	1	20	18	22	49	19	14	16	52	1	1	2	3	2	10
349	1	19	19	18	30	15	9	6	63	2	2	1	4	2	4
350	1	14	13	16	31	11	10	10	54	1	2	5	2	2	7
351	1	14	18	22	33	14	9	10	62	2	2	2	4	2	11
352	1	15	18	23	35	11	17	7	65	1	2	3	4	3	7
353	1	16	17	18	40	11	16	13	57	2	2	2	4	1	4
354	1	17	15	17	42	13	15	14	65	1	1	2	4	1	4
355	1	13	18	23	43	15	18	10	59	1	1	1	2	1	4
356	1	21	19	17	20	6	4	10	74	2	2	5	2	2	2
357	1	17	16	21	28	11	14	3	56	2	2	2	4	2	6
358	1	17	21	21	29	10	12	7	55	2	2	2	4	3	11
359	1	18	18	14	31	13	10	8	68	1	1	3	4	4	7
360	1	13	16	19	32	9	15	8	52	2	1	2	4	2	4
361	1	19	19	23	32	16	11	5	73	2	1	3	4	4	7
362	1	15	17	10	40	14	15	11	45	2	2	2	4	1	6
363	1	19	19	26	41	19	8	14	76	1	2	5	3	3	8
364	1	19	17	20	42	15	13	14	64	1	1	2	4	4	7
365	1	21	16	24	52	21	20	11	73	2	2	2	2	3	7
366	1	14	15	20	29	15	8	6	29	2	2	2	4	2	4
367	1	17	19	21	39	18	14	7	70	1	2	4	4	2	1
368	1	18	17	15	41	10	16	15	54	1	1	2	4	2	2
369	1	14	20	19	42	20	11	11	69	2	2	2	4	4	11
370	1	20	19	19	43	18	17	8	60	2	2	3	4	3	7
371	1	18	21	24	44	14	15	15	52	2	1	2	4	3	7
372	1	17	19	18	17	7	4	6	60	2	2	2	3	2	4
373	1	17	16	21	23	6	10	7	37	1	2	2	2	2	1
374	1	8	13	16	30	7	14	9	49	2	1	3	4	4	6
375	1	17	20	23	40	12	14	14	46	2	2	2	3	3	4
376	1	19	21	23	43	15	15	13	65	2	2	4	2	3	7
377	1	19	18	21	46	20	12	14	62	1	2	3	4	4	7
378	1	17	15	18	50	17	20	13	60	1	1	2	4	3	7
379	1	19	18	18	50	18	15	17	66	1	2	5	4	3	7
380	1	19	20	20	52	21	18	13	67	2	2	2	3	2	7
381	1	18	20	24	54	17	22	15	68	2	1	3	4	3	10
382	1	17	21	20	13	5	7	1	49	1	2	3	3	3	11
383	1	15	17	21	21	4	7	10	42	1	2	1	4	1	4
384	1	12	19	21	24	10	9	5	63	2	1	1	2	2	4
385	1	7	10	12	28	12	6	10	33	1	1	2	4	1	4
386	1	13	17	21	28	9	10	9	53	1	2	3	5	5	8
387	1	15	21	16	35	8	12	15	45	1	2	3	4	5	1
388	1	13	19	15	37	14	12	11	49	2	2	2	4	1	4
389	1	11	19	22	39	14	12	13	43	2	2	2	4	2	4
390	1	10	13	20	27	9	11	7	49	2	1	2	4	3	8
391	1	17	21	24	36	12	15	9	61	1	1	2	3	3	7
392	1	18	12	20	39	16	15	8	59	1	2	4	1	1	2
393	1	11	13	15	42	10	18	14	44	1	1	1	2	1	4
394	1	15	19	23	52	17	25	10	59	2	2	2	4	4	7
395	1	18	17	19	19	10	1	8	53	2	2	3	4	3	6
396	1	18	19	22	33	11	11	11	66	2	2	2	4	2	4
397	1	16	18	25	38	14	14	10	48	1	1	3	4	3	7
398	1	11	14	17	39	13	16	10	57	2	2	1	4	3	4
399	1	19	18	24	40	15	14	11	66	1	1	3	4	3	7
400	1	17	14	22	48	17	15	16	54	2	2	2	4	2	8
401	1	17	14	20	54	19	19	16	66	1	1	3	4	4	7
402	1	15	15	19	57	20	21	16	62	1	1	2	4	2	4
403	1	13	16	20	21	6	6	9	37	2	2	2	4	2	2
404	1	14	20	21	27	5	8	14	36	1	1	2	4	2	4
405	1	12	18	24	29	6	15	8	55	2	1	2	4	2	4
406	1	14	18	23	35	10	15	10	60	1	1	1	2	2	4
407	1	17	19	23	45	16	19	10	62	2	1	2	4	2	1
408	1	14	16	19	51	19	17	15	54	2	2	2	4	3	8
409	1	19	18	19	44	20	11	13	53	2	1	2	4	2	8
410	1	15	20	26	27	13	4	10	68	2	2	2	4	4	11
411	1	18	17	21	32	13	13	6	42	1	2	2	3	3	4
412	1	21	15	16	37	16	15	6	29	1	2	3	5	2	11
413	1	15	16	18	58	15	27	16	40	2	1	2	4	2	4
414	1	19	20	13	65	23	22	20	55	2	1	2	4	3	7
415	1	17	19	20	42	16	16	10	47	2	1	2	4	3	7
416	1	21	16	18	42	16	14	12	59	2	2	3	5	4	7
417	1	20	17	22	45	13	12	20	46	2	1	1	3	2	6
418	1	17	18	24	54	19	18	17	67	2	1	3	4	4	7
419	1	14	17	17	42	11	18	13	42	2	2	2	4	3	4
420	1	13	18	24	50	16	20	14	66	2	1	2	4	3	6
421	1	19	19	11	52	21	12	19	61	2	2	1	2	1	4
422	1	11	15	19	53	20	17	16	50	1	2	3	3	4	7
423	1	20	17	23	48	15	17	16	42	1	2	3	4	1	10
424	1	19	19	26	21	8	5	8	37	1	2	2	5	3	5
425	1	14	21	26	40	13	18	9	47	1	2	2	2	1	11
426	1	13	18	25	21	9	10	2	28	1	2	3	3	3	10
427	1	19	16	21	37	11	14	12	22	2	2	3	4	3	7
428	1	14	21	23	32	8	18	6	64	2	2	1	4	3	4
429	1	16	17	24	37	12	14	11	55	1	1	2	4	3	10
430	1	14	17	20	29	11	9	9	52	1	2	3	4	2	11
431	2	21	21	16	0	0	0	0	54	2	1	1	2	3	1
432	2	3	15	24	6	1	4	1	26	2	1	3	4	4	5
433	2	11	16	19	7	4	1	2	58	2	2	2	2	2	11
434	2	18	16	26	10	6	3	1	57	1	2	2	4	1	4
435	2	18	18	23	11	4	5	2	71	2	1	2	4	3	7
436	2	10	21	27	12	3	4	5	76	2	2	2	3	3	7
437	2	13	16	18	13	4	7	2	67	1	1	3	4	4	7
438	2	14	16	19	13	5	5	3	60	1	2	3	3	4	7
439	2	10	16	21	13	8	5	0	55	1	2	1	4	1	4
440	2	4	20	26	14	5	2	7	62	1	2	4	2	2	8
441	2	17	18	17	15	7	6	2	72	2	2	2	4	3	7
442	2	3	17	26	15	9	5	1	78	1	1	3	5	2	7
443	2	16	17	22	15	5	7	3	76	2	1	3	4	4	7
444	2	15	16	26	16	6	6	4	65	1	2	2	4	3	8
445	2	19	18	21	17	7	5	5	71	2	1	2	4	4	7
446	2	21	16	21	19	7	8	4	71	2	1	2	4	3	11
447	2	20	18	21	21	8	8	5	73	2	1	2	4	4	7
448	2	9	17	23	22	6	10	6	69	1	2	2	4	3	7
449	2	18	15	24	23	4	17	2	71	1	2	3	4	3	7
450	2	13	18	21	23	10	10	3	74	1	2	2	4	1	4
451	2	18	3	25	26	11	8	7	76	2	2	1	2	1	4
452	2	20	21	24	28	11	10	7	75	1	1	4	5	3	6
453	2	14	18	24	30	6	21	3	68	1	1	3	2	2	11
454	2	9	18	21	30	9	16	5	78	1	1	2	4	3	8
455	2	21	21	25	32	12	18	2	76	2	1	3	4	3	7
456	2	9	15	18	33	14	14	5	64	1	2	4	4	4	8
457	2	10	18	20	5	1	1	3	75	2	1	3	4	4	6
458	2	6	18	26	11	5	4	2	70	2	2	2	1	2	1
459	2	14	21	26	15	4	5	6	77	1	2	3	4	3	7
460	2	11	17	23	15	6	5	4	68	1	2	3	4	4	7
461	2	10	17	23	15	2	8	5	73	1	1	2	4	3	8
462	2	6	15	22	17	7	7	3	58	1	2	3	4	2	1
463	2	15	17	23	18	5	7	6	67	1	2	2	4	4	7
464	2	11	17	23	18	5	11	2	57	1	1	2	4	2	4
465	2	16	17	25	19	4	12	3	66	2	2	3	4	4	7
466	2	14	17	27	20	7	12	1	70	1	1	2	4	5	4
467	2	7	16	17	21	8	8	5	63	2	1	4	4	4	6
468	2	12	18	25	21	7	12	2	73	2	2	4	2	2	1
469	2	16	19	20	24	7	13	4	73	1	2	3	4	3	7
470	2	9	15	21	25	8	9	8	54	2	1	2	4	2	4
471	2	15	17	22	26	9	11	6	70	1	1	2	4	3	4
472	2	17	17	21	26	11	12	3	63	2	2	4	4	3	6
473	2	18	18	24	36	14	14	8	72	2	1	3	4	4	7
474	2	15	18	27	1	1	0	0	79	2	1	3	3	2	7
475	2	15	13	17	4	4	0	0	46	1	1	4	2	1	1
476	2	17	19	26	7	4	2	1	64	1	2	2	4	3	4
477	2	20	16	21	8	3	4	1	76	1	1	3	4	3	7
478	2	14	19	20	15	7	4	4	68	2	2	3	4	2	8
479	2	16	15	21	15	6	5	4	69	1	2	2	4	3	7
480	2	17	18	22	16	6	10	0	51	2	2	2	3	4	7
481	2	15	20	25	17	6	9	2	75	2	2	3	4	3	8
482	2	16	21	23	18	7	3	8	77	2	2	2	4	3	6
483	2	18	18	28	19	7	11	1	69	2	1	4	4	3	11
484	2	13	14	20	21	10	7	4	58	2	2	3	4	3	7
485	2	10	19	22	25	8	8	9	71	2	2	2	4	4	4
486	2	10	17	25	26	10	10	6	66	1	2	1	4	2	4
487	2	18	17	22	29	12	11	6	69	1	2	3	4	3	7
488	2	14	17	20	29	13	11	5	75	2	2	2	5	3	8
489	2	13	18	19	30	11	12	7	66	1	1	1	2	2	4
490	2	18	21	27	41	11	19	11	75	1	1	4	4	3	7
491	2	15	14	21	47	16	19	12	63	1	2	2	4	3	7
492	2	17	21	23	10	7	3	0	61	2	2	1	4	1	4
493	2	14	17	20	12	5	4	3	68	1	2	2	4	2	7
494	2	16	21	23	13	0	12	1	65	1	1	2	3	3	7
495	2	14	20	24	14	8	3	3	75	1	1	3	4	4	7
496	2	19	18	18	16	6	5	5	63	2	2	3	4	3	7
497	2	8	18	20	18	9	5	4	75	2	1	3	4	2	7
498	2	14	21	26	18	8	7	3	72	2	2	2	5	4	7
499	2	13	18	25	18	9	5	4	63	2	2	3	4	4	7
500	2	19	19	27	20	14	4	2	73	2	2	2	4	4	8
501	2	19	21	28	20	8	8	4	78	1	2	3	3	3	7
502	2	11	21	25	20	5	9	6	69	2	2	5	2	2	5
503	2	18	19	24	21	8	11	2	74	1	2	3	3	4	7
504	2	6	21	19	27	11	9	7	71	2	2	3	5	4	7
505	2	16	18	19	28	9	13	6	55	2	1	3	3	3	7
506	2	14	18	15	32	10	14	8	65	2	1	2	4	4	11
507	2	14	17	24	33	16	11	6	71	2	2	2	3	4	10
508	2	18	21	20	37	9	17	11	75	2	2	2	4	3	11
509	2	3	21	23	0	0	0	0	78	1	2	3	5	4	7
510	2	18	15	20	9	6	1	2	64	2	2	2	4	3	5
511	2	9	21	26	12	4	5	3	71	2	2	2	4	2	7
512	2	11	18	24	12	5	3	4	75	2	2	3	4	4	11
513	2	19	21	22	12	7	3	2	67	1	1	2	3	3	4
514	2	8	16	23	13	6	2	5	66	1	2	4	4	4	7
515	2	17	16	22	13	4	6	3	73	1	1	3	4	3	10
516	2	4	17	22	13	2	10	1	71	1	2	2	2	3	7
517	2	17	19	23	14	9	3	2	65	2	1	2	5	2	4
518	2	17	19	21	15	6	7	2	72	1	2	3	3	2	10
519	2	14	17	18	15	6	5	4	68	2	2	2	4	4	7
520	2	13	14	21	15	8	7	0	65	2	1	3	4	4	8
521	2	19	20	25	18	6	3	9	61	2	1	2	4	2	4
522	2	10	18	20	18	10	6	2	76	2	1	2	4	4	8
523	2	16	16	22	18	5	9	4	70	1	2	4	5	4	7
524	2	15	20	24	22	6	9	7	67	1	1	2	4	3	11
525	2	8	16	22	24	14	7	3	41	2	1	2	4	3	11
526	2	16	15	22	27	13	6	8	66	2	1	3	5	5	8
527	2	14	16	21	27	6	16	5	56	2	2	2	4	2	4
528	2	17	21	19	28	9	10	9	78	1	1	4	4	4	7
529	2	13	17	26	30	9	14	7	71	1	2	2	3	3	7
530	2	18	17	22	31	16	10	5	56	2	1	2	3	3	11
531	2	16	15	19	34	11	13	10	61	2	1	3	4	4	8
532	2	14	19	21	39	14	15	10	66	2	2	3	4	3	7
533	2	19	21	24	7	4	2	1	53	2	2	3	4	3	6
534	2	18	19	25	10	8	1	1	82	2	2	3	4	4	7
535	2	14	20	21	10	6	4	0	74	2	2	2	4	3	7
536	2	17	19	26	12	7	4	1	72	1	2	2	4	5	7
537	2	10	19	24	22	5	5	12	64	2	2	3	4	4	7
538	2	5	15	23	22	5	13	4	75	1	2	2	4	4	11
539	2	13	17	20	23	6	13	4	79	1	1	4	3	3	7
540	2	11	20	27	25	5	15	5	74	1	2	3	4	4	1
541	2	15	20	26	26	8	13	5	75	1	2	3	4	3	8
542	2	18	21	25	28	10	12	6	73	2	2	3	4	4	7
543	2	13	14	19	28	11	10	7	58	1	2	4	4	4	7
544	2	10	17	26	29	7	15	7	71	1	2	4	3	3	7
545	2	19	16	23	31	13	12	6	68	1	2	2	3	1	10
546	2	15	17	22	34	15	12	7	71	1	2	2	3	4	7
547	2	19	18	22	35	13	16	6	75	1	2	2	5	2	4
548	2	20	18	22	11	5	2	4	71	2	1	2	4	2	7
549	2	12	18	25	12	7	3	2	66	2	2	2	3	4	4
550	2	11	21	26	13	6	6	1	69	1	2	2	4	4	7
551	2	10	18	27	15	7	6	2	71	2	1	2	4	3	4
552	2	10	19	23	16	8	5	3	72	1	2	2	4	3	7
553	2	16	16	19	17	7	4	6	58	1	2	3	4	4	11
554	2	14	17	24	17	7	7	3	52	1	2	3	3	3	11
555	2	8	20	23	18	3	10	5	60	2	1	2	4	2	4
556	2	14	17	23	18	6	6	6	62	2	1	1	3	3	4
557	2	14	21	27	18	4	9	5	45	2	2	2	3	2	10
558	2	20	16	25	19	7	7	5	66	2	2	3	4	4	7
559	2	14	19	23	20	8	9	3	66	1	2	3	4	4	7
560	2	13	19	23	20	7	7	6	59	1	1	3	4	5	7
561	2	16	16	22	20	10	5	5	65	1	2	2	4	2	7
562	2	19	19	18	20	12	6	2	53	1	1	1	4	1	4
563	2	8	17	23	21	7	8	6	44	2	2	2	3	1	4
564	2	17	19	25	23	6	15	2	72	1	1	3	3	4	7
565	2	12	20	27	24	7	10	7	77	1	2	5	4	2	7
566	2	17	19	22	24	10	9	5	74	1	2	2	4	3	7
567	2	11	14	22	24	7	10	7	59	2	2	1	4	3	4
568	2	11	19	25	25	13	6	6	66	2	2	2	4	3	11
569	2	14	21	25	25	9	12	4	60	2	2	2	3	3	8
570	2	12	14	21	28	12	10	6	53	2	1	4	5	4	8
571	2	16	16	21	30	12	13	5	69	2	2	2	4	4	7
572	2	19	19	14	31	11	15	5	67	1	2	2	4	2	7
573	2	12	19	25	31	12	10	9	68	2	2	2	4	5	7
574	2	17	21	21	33	7	14	12	66	2	1	2	4	3	1
575	2	19	19	25	38	14	14	10	28	1	2	3	4	4	7
576	2	20	19	17	44	18	15	11	71	2	1	2	4	4	1
577	2	12	17	27	7	2	3	2	74	2	1	3	4	3	8
578	2	17	17	20	7	2	3	2	62	2	1	2	4	3	8
579	2	14	18	22	7	1	3	3	61	2	2	2	2	2	10
580	2	15	15	22	9	3	2	4	49	1	1	3	3	3	11
581	2	9	20	26	11	5	6	0	75	2	2	1	4	3	4
582	2	13	19	22	12	5	5	2	77	2	1	3	4	4	7
583	2	18	20	16	14	4	3	7	68	2	2	3	4	2	7
584	2	21	20	25	15	5	6	4	76	1	2	2	3	4	11
585	2	9	18	24	17	3	13	1	69	1	2	2	4	3	4
586	2	4	17	27	18	5	10	3	55	1	1	2	1	2	1
587	2	9	17	24	19	6	10	3	72	1	1	2	4	3	4
588	2	7	21	23	19	8	6	5	65	2	2	2	4	4	7
589	2	13	17	26	19	6	6	7	65	2	2	2	4	4	7
590	2	9	16	18	19	6	8	5	67	2	2	4	4	3	6
591	2	14	19	24	19	8	5	6	42	2	2	5	4	3	8
592	2	15	15	19	19	9	4	6	62	2	2	4	4	3	6
593	2	11	18	24	19	4	8	7	67	1	1	2	4	4	8
594	2	18	20	19	20	10	5	5	60	2	1	2	5	3	7
595	2	12	16	22	21	10	3	8	61	2	2	2	4	2	4
596	2	12	16	25	22	7	8	7	51	1	2	1	3	1	4
597	2	15	16	23	23	4	8	11	71	2	1	2	3	1	4
598	2	14	17	21	24	5	13	6	66	2	2	3	3	4	7
599	2	15	21	27	25	11	13	1	76	1	1	2	4	2	11
600	2	20	14	19	25	11	9	5	72	2	2	2	4	3	1
601	2	21	21	25	26	9	10	7	63	1	2	3	3	2	1
602	2	10	18	24	27	7	15	5	68	2	2	2	4	3	11
603	2	12	18	21	28	9	11	8	65	2	2	1	4	2	4
604	2	19	21	19	30	14	10	6	60	2	1	2	4	3	7
605	2	19	18	21	30	10	11	9	64	2	2	3	3	3	5
606	2	19	17	21	31	13	13	5	61	2	1	1	4	4	4
607	2	16	19	22	32	13	12	7	66	1	1	2	3	3	7
608	2	16	18	22	35	11	19	5	78	2	2	3	4	3	7
609	2	15	17	21	40	14	12	14	67	1	2	2	4	3	7
610	2	18	17	25	42	14	17	11	66	2	1	3	4	4	7
611	2	17	21	22	52	23	18	11	59	1	1	2	4	4	8
612	2	9	19	26	11	5	3	3	78	2	2	3	4	4	7
613	2	20	17	20	13	3	8	2	62	1	1	3	4	3	1
614	2	17	21	26	14	4	7	3	69	2	2	4	4	2	7
615	2	19	19	23	16	7	5	4	59	1	2	3	4	2	7
616	2	12	17	23	16	6	5	5	73	1	2	3	4	3	7
617	2	6	17	23	17	8	8	1	71	2	2	2	4	4	7
618	2	16	19	22	18	5	8	5	70	1	1	3	4	3	7
619	2	14	19	23	18	9	4	5	39	1	2	2	4	3	4
620	2	17	19	25	19	8	7	4	59	1	2	2	4	3	4
621	2	9	19	23	20	5	8	7	63	2	2	2	4	3	10
622	2	8	19	26	22	6	11	5	71	1	2	3	4	4	7
623	2	11	19	26	23	8	9	6	72	2	2	3	4	3	8
624	2	19	18	26	24	6	15	3	74	2	2	2	4	3	7
625	2	15	17	21	24	8	9	7	64	2	2	2	4	3	7
626	2	12	15	21	24	11	9	4	73	2	1	2	4	4	8
627	2	19	21	25	26	12	6	8	70	1	2	2	4	2	4
628	2	16	16	18	26	11	9	6	67	1	2	3	5	4	7
629	2	13	21	26	27	8	11	8	79	2	2	2	4	2	4
630	2	8	18	21	27	7	13	7	54	2	2	1	3	1	4
631	2	6	17	24	27	5	14	8	61	1	2	2	4	3	7
632	2	8	17	24	30	5	20	5	71	1	1	2	4	3	7
633	2	14	20	23	34	8	17	9	73	1	2	2	4	5	7
634	2	16	18	19	36	12	15	9	65	1	2	4	4	4	7
635	2	7	14	15	39	14	18	7	60	2	1	3	4	2	8
636	2	18	20	23	41	13	17	11	61	2	2	3	4	3	7
637	2	10	18	23	42	13	18	11	68	1	2	2	4	4	4
638	2	18	17	17	43	14	15	14	60	1	1	3	4	4	7
639	2	12	18	23	9	4	5	0	75	2	1	2	4	2	7
640	2	4	20	24	12	3	2	7	73	2	2	2	3	3	1
641	2	8	14	21	12	4	4	4	60	1	2	2	4	2	4
642	2	15	16	22	12	4	4	4	73	2	1	2	4	3	4
643	2	18	16	22	13	7	3	3	61	2	2	2	3	1	4
644	2	13	19	26	14	3	8	3	78	2	2	3	4	5	7
645	2	20	17	22	16	8	4	4	57	1	2	2	3	4	6
646	2	14	15	22	17	6	5	6	67	2	2	2	4	1	4
647	2	8	20	26	17	6	8	3	66	2	2	2	3	3	1
648	2	12	17	21	18	10	4	4	63	2	1	2	4	3	5
649	2	21	17	23	19	2	11	6	55	1	2	2	3	1	4
650	2	18	16	17	20	11	3	6	61	2	2	2	4	2	5
651	2	16	16	22	20	8	10	2	69	2	2	2	4	3	4
652	2	18	21	26	20	5	10	5	74	1	2	3	3	2	7
653	2	14	16	26	21	6	10	5	71	1	2	2	4	3	7
654	2	19	19	25	21	9	8	4	70	2	2	3	4	4	7
655	2	14	18	21	24	6	12	6	58	1	2	3	3	3	1
656	2	7	16	22	24	8	11	5	63	1	1	2	4	3	4
657	2	19	18	20	25	5	11	9	59	2	2	4	3	4	7
658	2	12	16	23	25	12	7	6	61	1	2	2	4	4	8
659	2	16	18	24	27	8	13	6	61	2	2	2	3	2	10
660	2	16	21	23	27	10	9	8	69	2	2	2	4	5	11
661	2	13	17	22	27	10	13	4	69	1	2	4	2	4	7
662	2	16	16	19	29	13	9	7	63	1	1	3	5	5	7
663	2	18	20	24	30	13	9	8	73	2	1	3	4	4	7
664	2	18	20	25	30	15	10	5	75	2	2	3	4	2	11
665	2	15	19	20	38	12	18	8	70	1	1	3	4	4	7
666	2	16	21	23	38	11	17	10	79	2	2	2	4	4	4
667	2	8	18	24	43	11	22	10	63	1	2	2	4	4	7
668	2	18	15	21	8	3	3	2	21	2	2	2	3	3	10
669	2	3	19	28	11	1	4	6	24	1	2	3	3	2	11
670	2	13	21	18	12	8	3	1	61	1	1	2	3	2	5
671	2	16	21	24	14	7	2	5	71	2	2	2	3	3	11
672	2	6	21	28	16	8	3	5	62	1	2	2	3	2	4
673	2	18	18	22	16	8	5	3	60	2	2	3	4	2	7
674	2	11	21	25	17	4	8	5	56	1	2	2	2	3	11
675	2	20	16	22	17	6	8	3	55	2	1	2	4	3	4
676	2	14	19	23	19	8	7	4	51	2	2	2	2	3	5
677	2	16	19	25	23	3	16	4	76	2	2	3	4	4	7
678	2	11	18	23	23	11	10	2	57	1	2	2	4	2	1
679	2	19	20	23	24	12	10	2	73	1	2	3	4	2	6
680	2	20	17	24	25	13	5	7	72	1	2	1	4	2	4
681	2	20	20	24	27	11	9	7	72	2	1	2	4	3	7
682	2	17	17	21	27	6	16	5	64	2	2	4	4	5	7
683	2	12	20	28	28	9	13	6	57	1	2	2	3	2	8
684	2	18	16	23	29	8	17	4	72	1	2	3	4	2	1
685	2	13	17	22	30	13	10	7	64	1	2	2	4	4	7
686	2	9	15	23	32	8	16	8	63	1	2	2	4	3	7
687	2	15	18	20	33	12	10	11	55	1	1	2	3	3	4
688	2	14	16	22	34	10	18	6	70	2	2	3	4	4	7
689	2	14	17	25	37	16	8	13	61	2	2	2	4	5	11
690	2	14	18	19	37	10	17	10	55	2	2	2	4	2	11
691	2	13	16	19	42	15	16	11	69	2	2	3	4	4	7
692	2	18	18	22	47	22	12	13	67	1	2	2	4	2	7
693	2	16	19	23	11	1	5	5	62	2	2	2	3	2	11
694	2	8	21	26	16	6	5	5	79	2	1	3	3	3	1
695	2	16	19	17	17	6	5	6	67	2	2	2	4	2	4
696	2	11	17	21	19	8	6	5	71	1	2	3	4	4	7
697	2	7	20	24	20	11	3	6	62	2	2	2	4	2	11
698	2	14	18	23	22	9	10	3	68	2	1	3	3	1	8
699	2	18	17	22	22	8	11	3	71	2	2	1	4	3	4
700	2	7	21	22	22	8	10	4	72	1	2	3	3	2	1
701	2	7	19	24	22	4	10	8	60	2	2	3	4	4	8
702	2	17	15	20	23	9	8	6	55	2	2	2	4	1	11
703	2	11	19	17	24	8	8	8	65	2	2	2	4	2	4
704	2	16	18	27	24	8	13	3	75	1	2	4	3	3	1
705	2	21	18	23	24	8	8	8	68	2	1	2	4	4	7
706	2	16	19	22	25	8	12	5	67	1	2	2	4	4	7
707	2	9	17	23	25	8	11	6	68	2	2	2	4	2	4
708	2	17	17	24	26	8	12	6	70	2	1	2	4	3	8
709	2	13	20	15	27	8	9	10	68	2	1	2	4	3	4
710	2	14	16	23	28	12	9	7	61	1	2	2	1	2	1
711	2	13	18	21	29	10	10	9	62	2	2	3	4	3	6
712	2	21	16	20	29	15	8	6	73	2	2	1	3	2	4
713	2	20	18	26	30	13	8	9	72	1	1	2	4	4	1
714	2	17	19	25	33	7	18	8	73	1	2	3	4	5	7
715	2	16	19	24	33	14	11	8	54	1	2	2	3	3	1
716	2	17	20	25	35	14	12	9	57	1	1	2	2	2	1
717	2	17	20	21	19	8	4	7	71	2	1	2	4	4	8
718	2	16	20	14	21	8	8	5	65	2	1	4	4	4	6
719	2	7	18	24	22	5	10	7	69	2	2	2	3	3	11
720	2	15	20	21	26	9	11	6	67	2	2	2	4	5	4
721	2	12	18	23	27	8	12	7	64	1	2	2	4	2	1
722	2	15	21	26	31	12	13	6	71	1	2	2	4	3	7
723	2	17	16	19	32	13	12	7	64	1	2	2	4	3	1
724	2	19	16	20	33	12	13	8	67	1	1	2	4	4	8
725	2	17	21	22	33	13	12	8	56	1	1	2	4	3	1
726	2	17	17	22	34	13	12	9	65	1	2	3	4	3	7
727	2	21	17	27	47	18	18	11	34	2	2	2	3	3	11
728	2	10	3	21	52	19	17	16	68	1	2	4	3	3	7
729	2	12	15	25	18	9	5	4	71	1	1	2	4	2	10
730	2	17	19	20	19	6	5	8	57	2	2	2	4	2	7
731	2	13	20	25	19	9	6	4	64	2	2	2	4	2	4
732	2	17	19	23	21	10	8	3	73	2	1	2	5	4	4
733	2	13	16	19	22	8	8	6	55	2	2	2	4	4	10
734	2	14	17	25	22	9	4	9	56	1	2	2	4	2	7
735	2	12	14	22	23	5	14	4	66	2	2	2	4	2	8
736	2	11	16	27	23	10	7	6	59	1	2	4	3	2	11
737	2	10	18	15	24	9	10	5	34	2	2	2	4	3	7
738	2	16	19	27	25	12	6	7	48	1	2	3	4	3	7
739	2	14	17	16	28	8	12	8	55	1	2	4	4	3	7
740	2	17	17	25	29	15	8	6	68	2	2	3	4	3	8
741	2	6	18	21	30	10	12	8	68	1	1	2	4	2	4
742	2	12	14	23	31	11	12	8	57	2	2	3	4	4	7
743	2	21	18	25	34	11	14	9	74	1	1	2	3	2	7
744	2	16	20	23	35	13	14	8	66	1	1	3	4	4	7
745	2	19	14	9	49	17	17	15	67	1	2	2	2	2	7
746	2	21	21	21	16	3	6	7	62	2	2	2	4	2	7
747	2	14	6	25	20	6	6	8	30	2	2	2	3	1	11
748	2	12	16	21	24	11	6	7	60	2	2	2	4	2	11
749	2	13	21	24	24	11	6	7	76	2	1	2	4	3	7
750	2	15	18	24	25	6	11	8	57	2	2	3	3	3	7
751	2	18	17	22	26	9	10	7	67	2	2	3	4	3	6
752	2	15	17	21	27	10	11	6	68	1	2	3	5	2	8
753	2	11	15	25	33	14	13	6	61	1	2	2	4	3	1
754	2	17	21	24	35	12	15	8	70	2	2	3	4	3	7
755	2	16	18	22	35	7	22	6	59	1	2	4	4	3	6
756	2	15	19	20	15	4	4	7	68	1	2	3	4	3	7
757	2	15	17	25	17	6	6	5	52	1	2	2	4	2	7
758	2	12	20	23	19	8	9	2	61	2	2	2	4	1	4
759	2	21	16	23	20	7	5	8	36	1	2	2	4	3	7
760	2	13	18	24	24	7	9	8	57	1	2	2	4	3	4
761	2	11	19	25	25	8	10	7	57	2	1	3	2	1	1
762	2	15	20	25	26	11	9	6	72	2	2	4	2	2	1
763	2	13	17	26	26	7	13	6	50	1	2	3	2	1	1
764	2	13	17	20	27	11	7	9	61	1	2	2	4	3	5
765	2	19	21	12	29	10	11	8	50	2	2	2	5	3	4
766	2	14	18	27	31	12	8	11	58	2	2	3	3	3	11
767	2	18	17	27	31	11	10	10	56	1	2	4	4	3	7
768	2	12	16	18	32	13	12	7	57	2	2	2	4	3	8
769	2	14	16	23	37	11	15	11	55	1	1	2	5	4	4
770	2	9	5	10	38	11	18	9	42	1	1	2	4	2	4
771	2	12	12	18	39	15	14	10	48	2	1	2	4	3	7
772	2	19	21	27	43	15	16	12	73	1	2	3	5	3	8
773	2	21	21	27	44	17	14	13	80	1	2	3	5	4	7
774	2	6	15	24	12	3	7	2	71	1	2	2	2	2	1
775	2	4	21	27	12	1	11	0	62	2	1	2	3	4	8
776	2	8	19	27	14	4	5	5	56	1	1	3	2	2	1
777	2	14	21	19	17	6	5	6	33	2	2	1	4	2	2
778	2	20	20	25	20	7	5	8	71	1	1	2	4	2	1
779	2	10	12	25	22	5	12	5	66	1	2	3	4	3	6
780	2	21	20	23	22	8	8	6	60	1	2	2	4	3	7
781	2	17	21	17	23	11	3	9	66	2	2	4	3	3	7
782	2	13	16	22	24	9	10	5	64	1	1	2	4	3	4
783	2	17	21	23	26	8	9	9	64	2	2	3	3	3	7
784	2	17	18	18	29	9	12	8	59	2	2	4	3	2	7
785	2	9	17	20	29	8	9	12	50	2	2	2	4	2	10
786	2	15	19	28	29	9	14	6	31	1	2	3	2	2	7
787	2	17	18	20	30	9	10	11	63	2	1	2	4	4	8
788	2	15	15	18	33	11	12	10	55	2	2	2	4	4	7
789	2	14	17	23	36	10	16	10	56	1	1	2	4	2	5
790	2	17	17	20	39	13	17	9	42	2	2	3	4	4	7
791	2	18	18	20	43	15	15	13	53	1	2	2	4	1	4
792	2	12	19	27	21	10	5	6	51	1	2	2	4	3	4
793	2	14	17	23	24	8	11	5	57	2	1	2	4	2	4
794	2	18	16	19	26	6	13	7	71	2	2	3	3	3	1
795	2	15	19	15	26	9	11	6	53	2	2	2	3	2	6
796	2	15	20	22	27	11	8	8	45	2	2	2	4	2	4
797	2	13	18	20	28	10	11	7	63	2	2	2	4	1	4
798	2	20	11	17	28	5	18	5	56	1	1	2	5	3	8
799	2	20	18	21	30	10	12	8	72	1	2	4	3	2	7
800	2	13	18	20	31	8	13	10	45	2	2	3	4	3	6
801	2	15	17	23	31	10	14	7	71	2	2	3	4	3	7
802	2	13	18	22	31	13	11	7	64	2	1	2	3	2	4
803	2	8	17	25	32	9	17	6	71	1	2	3	2	3	7
804	2	11	16	21	33	14	10	9	59	2	1	3	4	3	7
805	2	19	18	16	35	11	16	8	67	1	1	2	4	2	4
806	2	13	18	23	38	13	17	8	69	1	1	2	4	4	6
807	2	18	15	19	40	18	11	11	32	2	2	5	2	1	11
808	2	18	18	23	43	16	14	13	64	2	2	4	4	4	7
809	2	15	18	23	20	5	10	5	42	2	2	2	2	3	10
810	2	21	20	25	27	2	17	8	55	2	1	2	2	4	10
811	2	12	19	19	28	7	11	10	52	2	2	3	3	3	10
812	2	18	17	24	30	15	11	4	69	1	2	2	4	3	7
813	2	15	13	23	30	16	9	5	64	1	1	2	3	2	7
814	2	15	15	18	32	9	12	11	50	2	1	2	3	1	4
815	2	16	16	18	33	10	16	7	57	1	1	2	4	4	4
816	2	16	18	22	33	10	13	10	73	2	1	3	5	4	7
817	2	20	18	20	34	10	15	9	73	2	1	3	4	3	7
818	2	7	19	27	19	9	7	3	69	1	2	2	4	3	7
819	2	18	20	22	21	10	1	10	62	1	2	2	4	3	4
820	2	10	16	22	21	5	10	6	41	2	2	1	3	1	4
821	2	16	17	25	25	8	11	6	59	1	1	3	3	3	10
822	2	15	18	21	28	11	10	7	60	2	1	3	4	4	6
823	2	9	17	26	28	11	10	7	55	2	2	2	4	3	4
824	2	21	19	22	31	12	13	6	66	2	2	2	4	1	4
825	2	16	20	22	37	13	16	8	45	2	2	4	3	3	1
826	2	16	16	22	37	14	15	8	61	1	2	3	2	2	1
827	2	19	17	20	46	18	16	12	64	2	2	2	4	4	6
828	2	13	21	23	16	4	10	2	52	2	2	2	3	1	11
829	2	16	21	14	24	7	11	6	56	2	1	2	4	3	7
830	2	10	20	20	25	14	7	4	30	2	1	2	2	2	1
831	2	13	17	17	26	14	10	2	45	1	2	2	4	2	2
832	2	19	18	21	29	8	11	10	33	1	2	4	5	3	5
833	2	13	19	20	30	8	12	10	37	2	2	2	4	2	11
834	2	11	17	18	34	14	8	12	46	2	2	2	4	2	7
835	2	15	16	26	34	14	13	7	64	1	2	3	4	4	7
836	2	12	16	17	39	14	10	15	63	1	2	3	4	3	1
837	2	10	19	22	20	6	9	5	53	2	2	2	4	2	4
838	2	18	21	27	27	11	9	7	57	1	2	3	3	3	7
839	2	16	21	22	28	12	4	12	75	2	2	2	4	3	7
840	2	15	17	27	30	7	11	12	62	2	2	2	4	2	4
841	2	18	17	21	40	15	10	15	38	1	1	4	3	4	8
842	2	15	18	20	16	3	8	5	49	1	1	3	4	2	8
843	2	13	20	18	23	10	6	7	64	2	2	3	2	2	10
844	2	14	16	21	23	10	4	9	57	2	1	2	2	1	4
845	2	13	15	17	24	9	9	6	50	2	2	2	3	3	8
846	2	18	18	23	28	8	12	8	48	2	2	2	3	3	11
847	2	20	19	20	30	13	9	8	55	1	2	2	4	3	7
848	2	18	17	17	31	8	14	9	50	1	2	2	4	3	8
849	2	20	18	21	32	14	13	5	72	2	2	2	4	3	1
850	2	16	19	22	37	13	11	13	70	2	2	3	4	4	8
851	2	14	16	22	40	16	16	8	61	2	2	2	4	2	4
852	2	16	15	21	50	19	19	12	51	1	1	3	3	3	7
853	2	19	21	20	18	7	7	4	55	1	1	2	4	2	7
854	2	10	17	25	22	5	5	12	57	1	2	3	4	3	7
855	2	10	18	22	35	9	15	11	55	1	1	3	3	2	7
856	2	18	16	18	46	15	20	11	29	1	2	4	2	1	1
857	2	18	19	22	49	17	19	13	70	2	1	2	3	2	4
858	2	12	15	23	25	9	7	9	51	2	1	3	4	2	11
859	2	14	18	21	26	7	9	10	56	1	2	1	3	1	11
860	2	14	17	21	26	9	8	9	55	2	2	2	4	4	7
861	2	16	16	15	32	10	15	7	48	1	2	2	4	1	4
862	2	15	16	20	35	10	15	10	56	2	1	2	2	2	10
863	2	20	16	19	35	3	26	6	67	1	1	1	2	1	4
864	2	18	17	24	36	12	13	11	44	1	1	3	4	2	1
865	2	13	15	22	37	7	18	12	49	1	2	2	4	2	11
866	2	20	20	22	45	17	20	8	62	1	2	2	4	4	7
867	2	20	16	25	49	22	13	14	60	1	2	3	4	4	7
868	2	14	17	25	21	8	4	9	56	2	1	3	3	2	7
869	2	13	20	26	22	11	3	8	47	2	2	2	4	2	4
870	2	17	18	26	23	11	3	9	27	2	2	2	3	3	1
871	2	17	18	19	24	12	6	6	47	2	2	1	4	4	4
872	2	16	19	23	26	10	7	9	70	2	2	3	3	3	7
873	2	21	21	24	26	10	5	11	45	2	2	2	2	3	11
874	2	16	20	19	29	13	8	8	59	2	1	2	4	2	1
875	2	17	15	25	29	13	13	3	56	1	2	1	4	4	4
876	2	15	21	21	35	12	22	1	54	1	2	3	4	3	8
877	2	17	17	20	48	16	19	13	64	1	2	5	4	3	6
878	2	12	21	21	26	11	8	7	71	2	1	3	4	3	1
879	2	15	16	22	36	14	8	14	59	1	1	2	4	2	6
880	2	10	19	25	50	21	17	12	59	1	2	2	4	2	8
881	2	16	18	20	21	4	8	9	28	2	2	3	1	3	11
882	2	17	17	18	21	12	6	3	52	1	1	2	3	2	11
883	2	17	16	23	22	8	6	8	32	1	2	3	3	1	1
884	2	15	18	18	28	11	8	9	54	2	2	3	2	2	1
885	2	18	18	21	30	17	9	4	61	1	2	2	4	3	4
886	2	11	17	22	30	10	8	12	64	2	1	2	4	5	4
887	2	21	21	24	33	14	9	10	52	1	2	2	4	4	7
888	2	15	19	24	41	11	15	15	70	1	2	2	4	2	4
889	2	11	20	22	23	10	10	3	55	2	1	2	4	2	8
890	2	14	18	24	24	8	8	8	61	2	1	3	4	2	7
891	2	9	19	20	30	9	8	13	41	1	1	2	3	2	11
892	2	18	16	16	31	12	12	7	38	1	2	2	4	3	7
893	2	13	12	18	31	12	11	8	54	1	2	2	4	3	7
894	2	17	15	17	42	10	20	12	37	2	2	2	4	3	4
895	2	18	18	18	43	13	22	8	51	2	2	2	4	4	8
896	2	20	17	18	46	13	18	15	25	2	2	2	4	3	5
897	2	12	16	18	47	19	15	13	52	2	1	2	4	2	8
898	2	14	17	21	49	13	20	16	71	2	1	3	5	4	8
899	2	10	19	27	17	9	2	6	50	2	1	2	4	3	4
900	2	21	21	20	28	8	10	10	58	2	2	2	4	2	11
901	2	16	13	20	32	12	10	10	51	2	1	3	4	3	8
902	2	17	15	15	36	9	12	15	31	2	2	3	4	3	7
903	2	19	17	23	45	13	19	13	67	2	2	2	4	4	7
904	2	17	17	23	50	19	19	12	70	2	1	3	4	3	7
905	2	16	20	23	59	24	20	15	63	2	1	3	4	4	6
906	2	13	18	22	18	5	4	9	37	2	1	3	4	3	6
907	2	12	21	27	30	8	13	9	36	2	2	3	4	6	11
908	2	14	17	20	31	11	13	7	57	1	2	3	2	2	10
909	2	12	16	23	31	8	15	8	43	1	1	3	4	3	8
910	2	17	18	20	32	14	7	11	57	2	2	3	4	1	11
911	2	21	19	23	33	13	9	11	68	2	1	2	4	2	10
912	2	17	20	24	45	14	17	14	54	2	2	2	4	3	7
913	2	20	17	18	28	9	8	11	54	2	1	2	4	4	7
914	2	15	18	18	51	22	16	13	58	2	1	3	4	4	8
915	2	17	17	22	40	15	14	11	57	1	2	1	2	1	4
916	2	10	16	14	56	21	21	14	49	1	2	3	4	2	8
917	2	15	17	25	19	7	5	7	36	2	2	1	3	1	4
918	2	13	13	17	43	13	21	9	50	1	1	3	4	4	7
919	2	12	14	17	45	21	16	8	49	1	1	3	4	4	7
920	2	13	15	21	48	19	20	9	61	1	1	2	4	5	7
921	2	15	19	19	34	13	16	5	34	2	2	2	4	1	4
922	2	21	16	22	38	9	19	10	58	2	1	3	2	2	7
923	2	19	14	20	44	18	17	9	53	2	1	2	3	1	1
924	2	15	16	24	47	14	18	15	66	2	2	4	4	4	7
925	2	15	16	21	38	11	13	14	66	2	1	2	4	1	4
926	2	17	20	22	41	17	15	9	65	2	2	2	3	3	6
927	2	16	20	21	51	16	18	17	49	1	1	2	4	2	4
928	2	9	18	19	28	13	11	4	53	1	2	1	4	6	4
929	2	16	18	12	29	6	9	14	14	2	2	3	2	1	11
930	2	18	18	22	33	8	13	12	16	2	2	2	4	2	4
931	2	16	17	22	60	23	21	16	63	2	2	3	4	3	7
932	2	9	19	24	33	8	11	14	69	2	2	2	5	2	4
933	2	10	20	26	17	3	4	10	38	2	2	2	3	2	10
934	2	11	16	20	28	6	14	8	55	2	2	2	4	2	4
935	2	17	18	22	40	10	20	10	63	2	2	3	4	3	7
936	2	10	17	20	44	14	15	15	52	2	2	2	3	3	7
937	2	21	20	19	28	12	7	9	48	1	2	2	2	3	1
938	2	20	21	22	52	18	19	15	62	2	2	4	3	3	7
939	2	15	15	18	20	9	8	3	30	1	2	3	4	3	6
940	2	9	19	19	38	12	14	12	32	2	2	2	4	2	4
941	2	21	19	20	43	17	14	12	34	2	2	2	3	1	5
942	2	16	16	19	14	7	6	1	67	2	2	3	3	4	7
